# Supplementary material for: Comparative Proteome Profile of Human Placenta from Normal and Preeclamptic Pregnancies
Source: PLoS One. 2013 Oct 18;8(10):e78025. doi: 10.1371/journal.pone.0078025 (PMC3799759; doi:10.1371/journal.pone.0078025)
Supplement: Table S2 — Quantitative analyses of differentially expressed proteins with LC-MS/MS. (XLS) [file pone.0078025.s002.xls]

## Sheet: protein
Protein ID	Gene symbol	Description	Sequence Length	Monoisotopic MW	Peptides	Sequence coverage [%]	Peptides R1	Peptides R2	PEP	Protein ID:Gene symbol	L R1	L R2	H R1	H R2	AV L	AV H	Index	Protein:Gene	>H/L	Score	Fold change	Sig. (PV0.05FC1.5)
P62753	RPS6	40S ribosomal protein S6	249	28.663	1	4.8	1	1	0.00072052	P62753:RPS6	0.0749567	0.0784279	0.0426588	0.0533799	0.0766923	0.0480194	6	P62753:RPS6	>H/L	0.036	-1.596	YES
P49792	RANBP2	E3 SUMO-protein ligase RanBP2	3224	357.974	1	0.4	1	1	3.0061e-06	P49792:RANBP2	0.0470444	0.0502243	0.0181003	0.0215194	0.0486344	0.0198099	23	P49792:RANBP2	>H/L	0.007	-2.455	YES
C9JUF4	ENSA	Alpha-endosulfine	144	16.0372	2	22.2	2	1	0.0040357	C9JUF4:ENSA	0.0508863	0.0433885	0.0164271	0.0167168	0.0471374	0.016572	26	C9JUF4:ENSA	>H/L	0.015	-2.849	YES
P08133	ANXA6	Annexin A6	673	75.8256	11	23.5	9	8	6.6789e-82	P08133:ANXA6	0.628736	0.757463	0.187979	0.258977	0.6931	0.223478	27	P08133:ANXA6	>H/L	0.024	-3.101	YES
P30626	SRI	Sorcin	198	21.6624	3	27.3	3	3	3.2119e-26	P30626:SRI	0.232811	0.275959	0.0338356	0.0601525	0.254385	0.0469941	41	P30626:SRI	>H/L	0.015	-5.413	YES
B0QZ18	CPNE1	Copine I	542	59.6798	5	13.8	5	5	7.2527e-31	B0QZ18:CPNE1	0.375851	0.293518	0.14026	0.0859668	0.334684	0.113113	59	B0QZ18:CPNE1	>H/L	0.046	-2.958	YES
B3KS98	EIF3H	Eukaryotic translation initiation factor 3 subunit H	366	41.5549	1	3.3	1	1	0.023942	B3KS98:EIF3H	0.0675206	0.0724297	0.04154	0.040677	0.0699751	0.0411085	88	B3KS98:EIF3H	>H/L	0.007	-1.702	YES
P04179	SOD2	Superoxide dismutase [Mn], mitochondrial	222	24.7066	2	12.6	2	2	6.5484e-19	P04179:SOD2	0.400631	0.384241	0.243084	0.2247	0.392436	0.233892	94	P04179:SOD2	>H/L	0.006	-1.678	YES
P31153	MAT2A	S-adenosylmethionine synthase isoform type-2	395	43.6333	1	3.8	1	1	0.0014653	P31153:MAT2A	0.132841	0.14424	0.0616869	0.0853743	0.138541	0.0735306	141	P31153:MAT2A	>H/L	0.039	-1.883	YES
P40121	CAPG	Macrophage-capping protein	348	38.4745	4	17.8	3	3	6.4369e-32	P40121:CAPG	0.220889	0.213652	0.07045	0.0850239	0.217271	0.0777369	164	P40121:CAPG	>H/L	0.003	-2.795	YES
P50995	ANXA11	Annexin A11	505	54.3551	4	12.3	3	3	5.5028e-17	P50995:ANXA11	0.201335	0.192897	0.0965393	0.0639033	0.197116	0.0802213	169	P50995:ANXA11	>H/L	0.02	-2.458	YES
P11279	LAMP1	Lysosome-associated membrane glycoprotein 1	417	44.8538	2	5	2	1	4.7672e-86	P11279:LAMP1	0.0820701	0.0949216	0.0425757	0.0460237	0.0884958	0.0442997	173	P11279:LAMP1	>H/L	0.022	-1.998	YES
Q9BUN8	DERL1	Derlin-1	251	28.7818	1	4.4	1	1	0.0082054	Q9BUN8:DERL1	0.0607622	0.061021	0.0148412	0.024647	0.0608916	0.0197441	193	Q9BUN8:DERL1	>H/L	0.014	-3.091	YES
P55084	HADHB	Trifunctional enzyme subunit beta, mitochondrial	474	51.2615	9	29.7	8	6	2.9791e-45	P55084:HADHB	0.637054	0.634088	0.364581	0.441837	0.635571	0.403209	202	P55084:HADHB	>H/L	0.027	-1.576	YES
P35244	RPA3	Replication protein A 14 kDa subunit	121	13.5599	1	14	1	1	3.4536e-07	P35244:RPA3	0.0673886	0.0675912	0.0139511	0.0232785	0.0674899	0.0186148	210	P35244:RPA3	>H/L	0.009	-3.619	YES
Q15293	RCN1	Reticulocalbin-1	331	38.8662	6	23.6	6	4	1.0584e-47	Q15293:RCN1	1.50084	1.42041	0.806855	0.833227	1.46063	0.820041	223	Q15293:RCN1	>H/L	0.004	-1.781	YES
P09104	ENO2	Gamma-enolase	434	47.239	4	18.2	4	2	5.4881e-43	P09104:ENO2	0.838347	0.791993	0.495916	0.489876	0.81517	0.492896	229	P09104:ENO2	>H/L	0.005	-1.654	YES
B7ZKJ8	ITIH4	ITIH4 protein	935	103.816	7	13.5	6	5	1.3556e-45	B7ZKJ8:ITIH4	0.534245	0.454409	0.181225	0.172532	0.494327	0.176879	259	B7ZKJ8:ITIH4	>H/L	0.016	-2.795	YES
Q96IJ6-2	GMPPA	Isoform 2 of Mannose-1-phosphate guanyltransferase alpha	473	51.9852	1	3.8	1	1	2.4098e-09	Q96IJ6-2:GMPPA	0.0777884	0.0725136	0.0147375	0.0167346	0.075151	0.0157361	282	Q96IJ6-2:GMPPA	>H/L	0.002	-4.787	YES
Q9BUL8	PDCD10	Programmed cell death protein 10	212	24.6858	1	7.1	1	1	0.005033	Q9BUL8:PDCD10	0.0485204	0.049192	0.0272163	0.0255072	0.0488562	0.0263617	293	Q9BUL8:PDCD10	>H/L	0.002	-1.854	YES
C9JF17	APOD	Apolipoprotein D (Fragment)	215	24.1422	3	17.7	3	3	1.4945e-19	C9JF17:APOD	0.904556	0.686408	0.284518	0.218036	0.795482	0.251277	309	C9JF17:APOD	>H/L	0.041	-3.166	YES
H3BLZ8	DDX17	Probable ATP-dependent RNA helicase DDX17	731	80.3892	3	6.2	2	2	4.9526e-07	H3BLZ8:DDX17	0.164968	0.167902	0.100142	0.101723	0.166435	0.100933	321	H3BLZ8:DDX17	>H/L	0.001	-1.65	YES
Q66K66	TMEM198	Transmembrane protein 198	360	39.4492	1	2.5	1	1	0.030603	Q66K66:TMEM198	0.0072344	0.00991933	0.0855824	0.123117	0.00857686	0.10435	334	Q66K66:TMEM198	>H/L	0.036	12.205	YES
E9PF86	PGM3	Phosphoacetylglucosamine mutase	570	62.9016	2	5.6	1	1	3.5387e-10	E9PF86:PGM3	0.0346542	0.0289923	0.0137587	0.0139587	0.0318233	0.0138587	362	E9PF86:PGM3	>H/L	0.024	-2.291	YES
D6RIE3	COX7A2	Cytochrome c oxidase subunit 7A2, mitochondrial	91	10.2575	3	36.3	3	3	2.4854e-08	D6RIE3:COX7A2	0.556283	0.617452	0.311935	0.257212	0.586868	0.284574	369	D6RIE3:COX7A2	>H/L	0.018	-2.063	YES
P37840	SNCA	Alpha-synuclein	140	14.4512	1	11.4	1	1	8.8046e-27	P37840:SNCA	0.0855036	0.084085	0.163342	0.168614	0.0847943	0.165978	406	P37840:SNCA	>H/L	0.001	1.957	YES
Q9Y6E2	BZW2	Basic leucine zipper and W2 domain-containing protein 2	419	48.132	3	11.7	3	2	2.2555e-55	Q9Y6E2:BZW2	0.35977	0.435885	0.207762	0.226987	0.397828	0.217375	419	Q9Y6E2:BZW2	>H/L	0.044	-1.83	YES
P04406	GAPDH	Glyceraldehyde-3-phosphate dehydrogenase	335	36.0304	12	53.7	12	10	2.3917e-175	P04406:GAPDH	27.4014	24.9799	16.6394	17.6565	26.1906	17.148	422	P04406:GAPDH	>H/L	0.02	-1.527	YES
P78527	PRKDC	DNA-dependent protein kinase catalytic subunit	4128	468.788	24	8.9	20	14	8.3966e-115	P78527:PRKDC	0.934856	0.911799	0.486867	0.507353	0.923328	0.49711	425	P78527:PRKDC	>H/L	0.001	-1.857	YES
P14317	HCLS1	Hematopoietic lineage cell-specific protein	486	53.981	1	2.1	1	1	0.016423	P14317:HCLS1	0.0523343	0.0536427	0.0244655	0.0326971	0.0529885	0.0285813	428	P14317:HCLS1	>H/L	0.028	-1.851	YES
Q99685	MGLL	Monoglyceride lipase	303	33.2402	2	11.6	2	1	1.6733e-06	Q99685:MGLL	0.0147109	0.0139612	0.00915626	0.0078041	0.014336	0.00848018	433	Q99685:MGLL	>H/L	0.017	-1.688	YES
P31939	ATIC	Bifunctional purine biosynthesis protein PURH	592	64.5753	13	28.9	13	9	3.8609e-110	P31939:ATIC	0.950929	0.92917	0.685029	0.565203	0.940049	0.625116	444	P31939:ATIC	>H/L	0.035	-1.504	YES
P08236	GUSB	Beta-glucuronidase	651	74.6847	4	7.4	4	3	4.7498e-12	P08236:GUSB	0.315237	0.336172	0.213183	0.186122	0.325704	0.199653	449	P08236:GUSB	>H/L	0.018	-1.631	YES
P02751	FN1	Fibronectin	2386	262.46	35	28	34	30	0	P02751:FN1	15.0173	16.9582	1.60529	1.87792	15.9877	1.7416	456	P02751:FN1	>H/L	0.005	-9.18	YES
Q16836-2	HADH	Isoform 2 of Hydroxyacyl-coenzyme A dehydrogenase, mitochondrial	390	42.1128	5	20.8	3	4	2.6773e-13	Q16836-2:HADH	0.268617	0.291393	0.131845	0.0834374	0.280005	0.107641	458	Q16836-2:HADH	>H/L	0.023	-2.602	YES
P00734	F2	Prothrombin	622	69.9921	12	30.5	12	11	2.635e-182	P00734:F2	1.58641	1.72562	0.574802	0.580399	1.65602	0.5776	476	P00734:F2	>H/L	0.004	-2.867	YES
P80303	NUCB2	Nucleobindin-2	420	50.1643	5	18.8	4	4	1.5353e-18	P80303:NUCB2	0.30508	0.391573	0.155568	0.162345	0.348326	0.158957	486	P80303:NUCB2	>H/L	0.049	-2.192	YES
G8JLL9	MYH14	Myosin-14	2036	231.9	2	0.9	1	1	0.007056	G8JLL9:MYH14	0.00814134	0.00775935	0.000965887	0.00223878	0.00795035	0.00160233	512	G8JLL9:MYH14	>H/L	0.009	-4.969	YES
Q14956	GPNMB	Transmembrane glycoprotein NMB	572	63.8819	1	3.1	1	1	6.8241e-25	Q14956:GPNMB	0.0646657	0.0836284	0.0142423	0.0219533	0.074147	0.0180978	528	Q14956:GPNMB	>H/L	0.032	-4.097	YES
Q15424	SAFB	Scaffold attachment factor B1	915	102.58	2	3.4	1	1	7.965e-05	Q15424:SAFB	0.0634899	0.0701207	0.0451586	0.0421271	0.0668053	0.0436429	543	Q15424:SAFB	>H/L	0.024	-1.53	YES
Q14152	EIF3A	Eukaryotic translation initiation factor 3 subunit A	1382	166.468	8	7.1	7	5	1.2098e-89	Q14152:EIF3A	0.277297	0.312132	0.183668	0.203	0.294714	0.193334	556	Q14152:EIF3A	>H/L	0.036	-1.524	YES
P78539	SRPX	Sushi repeat-containing protein SRPX	464	51.5381	1	2.8	1	1	0.0065394	P78539:SRPX	0.0739445	0.105758	0.0126885	0.0186721	0.0898513	0.0156803	564	P78539:SRPX	>H/L	0.045	-5.723	YES
P19827	ITIH1	Inter-alpha-trypsin inhibitor heavy chain H1	911	101.326	6	11.5	6	4	3.1991e-54	P19827:ITIH1	0.951955	0.914423	0.375932	0.415422	0.933189	0.395677	581	P19827:ITIH1	>H/L	0.003	-2.359	YES
F5HB82	GABRG2	Gamma-aminobutyric acid receptor subunit gamma-2	515	59.3059	1	3.7	1	1	0.00039437	F5HB82:GABRG2	0.154284	0.128444	0.00854014	0.0222011	0.141364	0.0153706	587	F5HB82:GABRG2	>H/L	0.013	-9.208	YES
F8VW96	CSRP2	Cysteine and glycine-rich protein 2	243	26.7186	1	7	1	1	0.00031339	F8VW96:CSRP2	0.00815502	0.0125768	0.0753066	0.0855208	0.0103659	0.0804137	594	F8VW96:CSRP2	>H/L	0.006	7.731	YES
Q12792-3	TWF1	Isoform 3 of Twinfilin-1	357	40.993	1	5.3	1	1	0.0046816	Q12792-3:TWF1	0.0750593	0.0870342	0.0133745	0.02142	0.0810468	0.0173973	599	Q12792-3:TWF1	>H/L	0.012	-4.658	YES
J3QQ67	RPL18	60S ribosomal protein L18 (Fragment)	190	21.7151	2	13.7	2	2	2.7359e-15	J3QQ67:RPL18	0.391897	0.437632	0.255941	0.253988	0.414764	0.254965	602	J3QQ67:RPL18	>H/L	0.02	-1.627	YES
F8VXB4	KRT8	Keratin, type II cytoskeletal 8	511	56.5735	10	26.2	9	9	1.1222e-268	F8VXB4:KRT8	6.70897	6.41225	3.20202	3.01964	6.56061	3.11083	609	F8VXB4:KRT8	>H/L	0.003	-2.109	YES
Q16718	NDUFA5	NADH dehydrogenase [ubiquinone] 1 alpha subcomplex subunit 5	116	13.4502	1	13.8	1	1	2.8738e-06	Q16718:NDUFA5	0.077036	0.0738098	0.218242	0.246126	0.0754229	0.232184	624	Q16718:NDUFA5	>H/L	0.008	3.079	YES
J3QRU4		Uncharacterized protein (Fragment)	121	13.0598	1	19.8	1	1	2.681e-10	J3QRU4:	0.0910575	0.104378	0.065141	0.0637631	0.0977178	0.0644521	629	J3QRU4:	>H/L	0.038	-1.517	YES
P49821	NDUFV1	NADH dehydrogenase [ubiquinone] flavoprotein 1, mitochondrial	464	50.7848	3	11.4	3	2	2.4594e-55	P49821:NDUFV1	0.101379	0.116616	0.0629554	0.0607827	0.108997	0.061869	635	P49821:NDUFV1	>H/L	0.026	-1.761	YES
Q9Y5K8	ATP6V1D	V-type proton ATPase subunit D	247	28.2453	1	4.5	1	1	0.027203	Q9Y5K8:ATP6V1D	0.0302323	0.0236638	0.0116997	0.0107043	0.026948	0.011202	646	Q9Y5K8:ATP6V1D	>H/L	0.041	-2.406	YES
G8JL86	COBLL1	Cordon-bleu protein-like 1	1233	134.835	9	13.5	8	7	2.0688e-68	G8JL86:COBLL1	0.818512	0.769585	0.543239	0.487602	0.794048	0.515421	674	G8JL86:COBLL1	>H/L	0.017	-1.541	YES
G8JLA8	TGFBI	Transforming growth factor-beta-induced protein ig-h3	683	74.6469	6	14.3	6	5	4.4613e-75	G8JLA8:TGFBI	0.883011	0.715166	0.433152	0.378323	0.799088	0.405737	675	G8JLA8:TGFBI	>H/L	0.047	-1.969	YES
Q7Z3D6-2	C14orf159	Isoform 2 of UPF0317 protein C14orf159, mitochondrial	621	66.8842	1	2.3	1	1	1.3603e-06	Q7Z3D6-2:C14orf159	0.011027	0.0142498	0.00160817	0.00266215	0.0126384	0.00213516	677	Q7Z3D6-2:C14orf159	>H/L	0.025	-5.86	YES
Q8NG31	CASC5	Protein CASC5	2342	265.224	1	0.3	1	1	0.0060035	Q8NG31:CASC5	0.365769	0.475526	0.00252659	0.00516094	0.420648	0.00384376	688	Q8NG31:CASC5	>H/L	0.017	-109.26	YES
P07355-2	ANXA2	Isoform 2 of Annexin A2	357	40.3857	4	17.9	4	3	3.5023e-23	P07355-2:ANXA2	0.215206	0.204516	0.0666258	0.0732753	0.209861	0.0699506	699	P07355-2:ANXA2	>H/L	0.002	-3	YES
P13804	ETFA	Electron transfer flavoprotein subunit alpha, mitochondrial	333	35.0576	4	18.6	4	4	1.5659e-21	P13804:ETFA	0.575701	0.648991	0.354109	0.414836	0.612346	0.384473	701	P13804:ETFA	>H/L	0.041	-1.593	YES
H3BP20	HEXA	Beta-hexosaminidase subunit alpha	540	61.9599	3	8.5	2	2	5.0317e-24	H3BP20:HEXA	0.12726	0.131992	0.0768169	0.0532793	0.129626	0.0650481	719	H3BP20:HEXA	>H/L	0.033	-1.993	YES
P39060	COL18A1	Collagen alpha-1(XVIII) chain	1754	178.077	2	2.1	2	2	3.4787e-51	P39060:COL18A1	0.0778568	0.0664735	0.0435488	0.0392136	0.0721651	0.0413812	730	P39060:COL18A1	>H/L	0.037	-1.746	YES
J3KN16	KIAA0368	Protein KIAA0368	2017	223.552	2	1.1	2	1	0.0012706	J3KN16:KIAA0368	0.0372369	0.0352004	0.0254954	0.0225955	0.0362187	0.0240455	766	J3KN16:KIAA0368	>H/L	0.02	-1.505	YES
Q07955-2	SRSF1	Isoform ASF-2 of Serine/arginine-rich splicing factor 1	292	31.9788	1	4.1	1	1	0.00028839	Q07955-2:SRSF1	0.0418927	0.0361324	0.0157477	0.0142059	0.0390126	0.0149768	788	Q07955-2:SRSF1	>H/L	0.015	-2.609	YES
P00738	HP	Haptoglobin	406	45.1766	2	7.9	2	1	0.00073568	P00738:HP	0.0171349	0.024432	0.143978	0.160319	0.0207835	0.152149	796	P00738:HP	>H/L	0.005	7.333	YES
O14949	UQCRQ	Cytochrome b-c1 complex subunit 8	82	9.90012	1	15.9	1	1	0.023542	O14949:UQCRQ	0.0762426	0.0938616	0.0178321	0.0183325	0.0850521	0.0180823	828	O14949:UQCRQ	>H/L	0.017	-4.712	YES
O15554	KCNN4	Intermediate conductance calcium-activated potassium channel protein 4	427	47.6645	1	3.5	1	1	0.00010648	O15554:KCNN4	0.00724876	0.00649254	0.00473163	0.00407522	0.00687065	0.00440342	846	O15554:KCNN4	>H/L	0.034	-1.557	YES
O60701	UGDH	UDP-glucose 6-dehydrogenase	494	54.9892	8	27.1	8	4	2.9369e-50	O60701:UGDH	0.539676	0.527243	0.279689	0.197985	0.53346	0.238837	874	O60701:UGDH	>H/L	0.019	-2.233	YES
O75340	PDCD6	Programmed cell death protein 6	191	21.8548	3	17.8	3	3	2.1943e-07	O75340:PDCD6	0.242606	0.260693	0.139717	0.153795	0.251649	0.146756	882	O75340:PDCD6	>H/L	0.012	-1.715	YES
O75369-8	FLNB	Isoform 8 of Filamin-B	2633	281.459	55	33.9	51	42	0	O75369-8:FLNB	9.53528	8.06424	3.33125	3.02754	8.79976	3.17939	883	O75369-8:FLNB	>H/L	0.017	-2.768	YES
O75923-13	DYSF	Isoform 13 of Dysferlin	2119	241.202	25	19.4	20	16	1.3047e-122	O75923-13:DYSF	1.29955	1.47494	0.847105	0.880948	1.38724	0.864026	893	O75923-13:DYSF	>H/L	0.028	-1.606	YES
O95782	AP2A1	AP-2 complex subunit alpha-1	977	107.478	13	18.7	12	11	1.4704e-66	O95782:AP2A1	0.523158	0.500238	0.19822	0.278511	0.511698	0.238366	911	O95782:AP2A1	>H/L	0.023	-2.147	YES
O95833	CLIC3	Chloride intracellular channel protein 3	236	26.6317	12	60.6	11	11	6.2229e-89	O95833:CLIC3	7.21593	6.51773	2.66084	2.27459	6.86683	2.46771	914	O95833:CLIC3	>H/L	0.008	-2.783	YES
O95834-2	EML2	Isoform 2 of Echinoderm microtubule-associated protein-like 2	796	86.4163	6	11.4	6	3	3.9202e-14	O95834-2:EML2	0.408428	0.410748	0.658361	0.709116	0.409588	0.683739	915	O95834-2:EML2	>H/L	0.008	1.67	YES
P00450	CP	Ceruloplasmin	1065	122.128	15	24.2	13	11	1.1153e-128	P00450:CP	2.5238	2.79391	1.04313	1.32712	2.65885	1.18513	925	P00450:CP	>H/L	0.017	-2.244	YES
P00747	PLG	Plasminogen	810	90.5102	11	26.2	10	8	1.8883e-95	P00747:PLG	2.71093	2.1614	0.946556	0.658784	2.43616	0.80267	933	P00747:PLG	>H/L	0.034	-3.035	YES
P01593		Ig kappa chain V-I region AG	108	11.9849	1	16.7	1	1	2.601e-70	P01593:	0.73493	0.827573	1.23306	1.36465	0.781252	1.29886	946	P01593:	>H/L	0.023	1.663	YES
P01611		Ig kappa chain V-I region Wes	108	11.6007	1	16.7	1	1	3.8353e-25	P01611:	0.0359182	0.0462444	0.0150115	0.0112713	0.0410813	0.0131414	948	P01611:	>H/L	0.036	-3.122	YES
P01764		Ig heavy chain V-III region VH26	117	12.5742	1	9.4	1	1	0.00054533	P01764:	0.147978	0.150453	0.0312799	0.0459709	0.149216	0.0386254	953	P01764:	>H/L	0.005	-3.862	YES
P01857	IGHG1	Ig gamma-1 chain C region	330	36.0832	11	54.2	11	11	2.4758e-170	P01857:IGHG1	16.9434	16.9256	30.2327	28.6418	16.9345	29.4372	958	P01857:IGHG1	>H/L	0.004	1.738	YES
P01876	IGHA1	Ig alpha-1 chain C region	353	37.6306	6	30	5	6	8.5712e-55	P01876:IGHA1	0.88178	1.07742	0.348902	0.402533	0.979599	0.375718	963	P01876:IGHA1	>H/L	0.027	-2.607	YES
P02008	HBZ	Hemoglobin subunit zeta	142	15.6272	8	71.1	7	8	3.5317e-41	P02008:HBZ	8.26241	9.05292	2.07244	1.41517	8.65767	1.74381	965	P02008:HBZ	>H/L	0.005	-4.965	YES
P02042	HBD	Hemoglobin subunit delta	147	16.0453	8	64.6	8	7	7.7179e-152	P02042:HBD	2.24973	2.62861	1.06871	1.1809	2.43917	1.12481	966	P02042:HBD	>H/L	0.022	-2.169	YES
P02753	RBP4	Retinol-binding protein 4	201	22.9953	3	25.4	2	2	5.0731e-50	P02753:RBP4	0.166315	0.144256	0.0710941	0.0711601	0.155286	0.0711271	980	P02753:RBP4	>H/L	0.017	-2.183	YES
P02768	ALB	Serum albumin	609	69.3215	34	57.8	34	30	0	P02768:ALB	217.517	199.032	355.565	326.002	208.275	340.784	984	P02768:ALB	>H/L	0.017	1.636	YES
P04004	VTN	Vitronectin	478	54.2712	6	22.4	6	5	1.1326e-60	P04004:VTN	2.07997	2.24946	0.784341	0.92115	2.16471	0.852746	992	P04004:VTN	>H/L	0.007	-2.539	YES
P04040	CAT	Catalase	527	59.7188	12	34.2	11	10	6.8508e-114	P04040:CAT	1.8165	1.47782	3.86972	3.34992	1.64716	3.60982	993	P04040:CAT	>H/L	0.024	2.192	YES
P04083	ANXA1	Annexin A1	346	38.69	18	53.5	18	14	0	P04083:ANXA1	17.1766	16.8165	8.80666	8.75341	16.9966	8.78004	997	P04083:ANXA1	>H/L	0	-1.936	YES
P05108	CYP11A1	Cholesterol side-chain cleavage enzyme, mitochondrial	521	60.0641	15	34.5	15	11	1.6489e-115	P05108:CYP11A1	3.07214	3.02376	1.84919	1.74533	3.04795	1.79726	1009	P05108:CYP11A1	>H/L	0.002	-1.696	YES
P05120	SERPINB2	Plasminogen activator inhibitor 2	415	46.5661	13	42.9	13	12	1.9874e-172	P05120:SERPINB2	2.24179	2.32035	4.32025	4.6666	2.28107	4.49342	1011	P05120:SERPINB2	>H/L	0.006	1.97	YES
P05387	RPLP2	60S acidic ribosomal protein P2	115	11.6578	4	70.4	2	4	5.0239e-54	P05387:RPLP2	0.443448	0.512534	0.284617	0.325524	0.477991	0.305071	1015	P05387:RPLP2	>H/L	0.05	-1.567	YES
P05556	ITGB1	Integrin beta-1	798	88.357	9	16	9	9	5.1159e-91	P05556:ITGB1	2.26888	2.27428	1.58382	1.37574	2.27158	1.47978	1018	P05556:ITGB1	>H/L	0.017	-1.535	YES
P05783	KRT18	Keratin, type I cytoskeletal 18	430	48.0285	8	26.7	8	7	7.9848e-150	P05783:KRT18	2.33878	2.6443	1.15418	1.31362	2.49154	1.2339	1019	P05783:KRT18	>H/L	0.018	-2.019	YES
P06733	ENO1	Alpha-enolase	434	47.1393	14	48.2	14	11	1.2901e-236	P06733:ENO1	8.76992	9.30954	4.9747	5.73913	9.03973	5.35691	1023	P06733:ENO1	>H/L	0.016	-1.687	YES
P07686	HEXB	Beta-hexosaminidase subunit beta	556	63.0712	7	16.9	7	6	7.4164e-83	P07686:HEXB	1.28382	0.946172	0.33825	0.393607	1.115	0.365928	1035	P07686:HEXB	>H/L	0.048	-3.047	YES
P07738	BPGM	Bisphosphoglycerate mutase	259	29.9865	6	24.7	5	5	1.8776e-76	P07738:BPGM	1.17979	1.22992	1.93399	1.93277	1.20485	1.93338	1038	P07738:BPGM	>H/L	0.001	1.605	YES
P07996	THBS1	Thrombospondin-1	1170	129.3	3	4.4	2	2	5.7448e-10	P07996:THBS1	0.07772	0.0677592	0.0214886	0.0337687	0.0727396	0.0276286	1046	P07996:THBS1	>H/L	0.029	-2.631	YES
P08473	MME	Neprilysin	750	85.4599	8	15.3	7	7	3.9847e-46	P08473:MME	0.626308	0.728757	0.356388	0.34711	0.677533	0.351749	1050	P08473:MME	>H/L	0.024	-1.926	YES
P08727	KRT19	Keratin, type I cytoskeletal 19	400	44.0791	8	29.8	8	8	2.3317e-177	P08727:KRT19	3.58642	3.95199	1.41	1.94755	3.7692	1.67878	1059	P08727:KRT19	>H/L	0.023	-2.245	YES
P08729	KRT7	Keratin, type II cytoskeletal 7	469	51.3543	7	22.6	7	6	7.6328e-58	P08729:KRT7	1.24771	1.59002	0.384422	0.506193	1.41886	0.445307	1060	P08729:KRT7	>H/L	0.033	-3.186	YES
P08758	ANXA5	Annexin A5	320	35.9144	17	61.6	17	16	1.368e-277	P08758:ANXA5	23.4993	26.5243	6.14797	7.27147	25.0118	6.70972	1062	P08758:ANXA5	>H/L	0.008	-3.728	YES
P09466	PAEP	Glycodelin	180	20.6105	3	21.7	3	2	1.5749e-23	P09466:PAEP	0.221573	0.258458	0.0525842	0.0655152	0.240016	0.0590497	1070	P09466:PAEP	>H/L	0.011	-4.065	YES
P10619	CTSA	Lysosomal protective protein	480	54.4311	1	2.3	1	1	0.0051825	P10619:CTSA	0.074006	0.0632461	0.0220348	0.0309265	0.068626	0.0264806	1079	P10619:CTSA	>H/L	0.026	-2.594	YES
P13010	XRCC5	X-ray repair cross-complementing protein 5	732	82.6523	14	27	14	11	2.3657e-109	P13010:XRCC5	1.12165	1.12591	2.73109	2.37468	1.12378	2.55288	1107	P13010:XRCC5	>H/L	0.015	2.272	YES
Q5TDG2	HSD3B1	3 beta-hydroxysteroid dehydrogenase/Delta 5-->4-isomerase type 1	375	42.4271	14	52.8	14	13	5.3841e-213	Q5TDG2:HSD3B1	16.9981	18.3467	10.4897	12.3869	17.6724	11.4383	1117	Q5TDG2:HSD3B1	>H/L	0.033	-1.545	YES
P16401	HIST1H1B	Histone H1.5	226	22.5665	2	10.2	1	2	0.0055861	P16401:HIST1H1B	0.0850317	0.0849194	0.0341737	0.045493	0.0849755	0.0398334	1141	P16401:HIST1H1B	>H/L	0.015	-2.132	YES
P17813	ENG	Endoglin	658	70.5331	6	11.2	5	6	9.1963e-31	P17813:ENG	0.7772	0.960394	0.211126	0.292617	0.868797	0.251872	1148	P17813:ENG	>H/L	0.025	-3.45	YES
P17858	PFKL	6-phosphofructokinase, liver type	780	84.9642	12	25.9	11	9	1.9704e-156	P17858:PFKL	1.51521	1.57433	0.893499	1.09948	1.54477	0.99649	1149	P17858:PFKL	>H/L	0.036	-1.55	YES
P19823	ITIH2	Inter-alpha-trypsin inhibitor heavy chain H2	946	106.397	8	16.1	7	6	4.6603e-50	P19823:ITIH2	1.23902	1.3249	0.575	0.485576	1.28196	0.530288	1159	P19823:ITIH2	>H/L	0.007	-2.417	YES
P20591	MX1	Interferon-induced GTP-binding protein Mx1	662	75.4732	4	9.5	4	3	3.3619e-24	P20591:MX1	0.0858319	0.100967	0.0212796	0.0312215	0.0933995	0.0262506	1166	P20591:MX1	>H/L	0.018	-3.558	YES
P21980	TGM2	Protein-glutamine gamma-glutamyltransferase 2	687	77.2797	14	33	14	13	1.0006e-188	P21980:TGM2	6.67935	6.79061	11.2827	11.9957	6.73498	11.6392	1181	P21980:TGM2	>H/L	0.005	1.728	YES
B1AHL2	FBLN1	Fibulin 1	721	78.2769	14	33.1	14	13	9.8547e-203	B1AHL2:FBLN1	0.785408	0.860844	0.255752	0.221667	0.823126	0.23871	1191	B1AHL2:FBLN1	>H/L	0.005	-3.448	YES
P23368	ME2	NAD-dependent malic enzyme, mitochondrial	584	65.4018	2	7.4	2	2	1.8425e-10	P23368:ME2	0.0155508	0.0200743	0.00659011	0.00620301	0.0178126	0.00639656	1194	P23368:ME2	>H/L	0.037	-2.789	YES
P24666	ACP1	Low molecular weight phosphotyrosine protein phosphatase	158	18.0308	3	25.9	3	1	2.1334e-16	P24666:ACP1	0.393142	0.361031	0.148363	0.145092	0.377086	0.146727	1202	P24666:ACP1	>H/L	0.005	-2.569	YES
P27797	CALR	Calreticulin	417	48.1118	10	45.6	9	9	3.0701e-143	P27797:CALR	7.99155	8.74173	5.06996	5.73065	8.36664	5.40031	1219	P27797:CALR	>H/L	0.027	-1.549	YES
Q5VZU9	TPP2	Tripeptidyl peptidase II	1262	139.677	1	0.8	1	1	0.0013718	Q5VZU9:TPP2	0.0443414	0.0378228	0.00704763	0	0.0410821	0.00352382	1226	Q5VZU9:TPP2	>H/L	0.016	-11.729	YES
P30040	ERP29	Endoplasmic reticulum resident protein 29	261	28.9752	7	34.1	7	5	8.9967e-41	P30040:ERP29	2.0548	2.27937	1.29607	1.4794	2.16708	1.38774	1230	P30040:ERP29	>H/L	0.033	-1.562	YES
P31949	S100A11	Protein S100-A11	105	11.7328	2	25.7	2	2	1.4793e-37	P31949:S100A11	0.111474	0.153125	0.0266462	0.0367422	0.132299	0.0316942	1249	P31949:S100A11	>H/L	0.042	-4.18	YES
P37059	HSD17B2	Estradiol 17-beta-dehydrogenase 2	387	42.757	9	32.3	9	9	2.2437e-104	P37059:HSD17B2	1.22931	1.49582	2.16621	2.1269	1.36257	2.14656	1270	P37059:HSD17B2	>H/L	0.028	1.575	YES
P37198	NUP62	Nuclear pore glycoprotein p62	522	53.2225	2	5.4	2	2	2.9629e-06	P37198:NUP62	0.0414824	0.0344217	0.0111124	0.00968807	0.037952	0.0104002	1271	P37198:NUP62	>H/L	0.017	-3.649	YES
P38117-2	ETFB	Isoform 2 of Electron transfer flavoprotein subunit beta	346	37.411	7	23.1	5	6	2.2013e-29	P38117-2:ETFB	0.513138	0.507973	0.331874	0.314572	0.510556	0.323223	1274	P38117-2:ETFB	>H/L	0.002	-1.579	YES
P40939	HADHA	Trifunctional enzyme subunit alpha, mitochondrial	763	82.9469	20	43.5	20	20	0	P40939:HADHA	3.66384	3.4862	2.38856	2.13582	3.57502	2.26219	1280	P40939:HADHA	>H/L	0.014	-1.58	YES
P46777	RPL5	60S ribosomal protein L5	297	34.3407	3	13.8	3	2	1.2088e-17	P46777:RPL5	0.162601	0.144933	0.0868163	0.0956192	0.153767	0.0912177	1294	P46777:RPL5	>H/L	0.024	-1.686	YES
P48307	TFPI2	Tissue factor pathway inhibitor 2	235	26.916	2	16.2	2	2	5.325e-61	P48307:TFPI2	0.705246	0.817707	0.237046	0.285806	0.761476	0.261426	1305	P48307:TFPI2	>H/L	0.015	-2.913	YES
P49257	LMAN1	Protein ERGIC-53	510	57.513	6	15.1	5	6	3.9437e-29	P49257:LMAN1	1.78401	1.92855	0.818775	0.834629	1.85628	0.826702	1309	P49257:LMAN1	>H/L	0.005	-2.245	YES
P50453	SERPINB9	Serpin B9	376	42.3763	16	53.7	16	13	4.5103e-99	P50453:SERPINB9	6.18703	5.94047	2.60243	2.63558	6.06375	2.61901	1326	P50453:SERPINB9	>H/L	0.001	-2.315	YES
P50454	SERPINH1	Serpin H1	418	46.4112	10	37.1	9	10	4.3582e-72	P50454:SERPINH1	2.27093	2.00323	0.931831	0.730332	2.13708	0.831082	1327	P50454:SERPINH1	>H/L	0.016	-2.572	YES
P50897	PPT1	Palmitoyl-protein thioesterase 1	306	34.1713	2	9.2	2	2	3.4097e-07	P50897:PPT1	0.121583	0.126088	0.0389168	0.052014	0.123836	0.0454654	1332	P50897:PPT1	>H/L	0.008	-2.725	YES
P51884	LUM	Lumican	338	38.4048	6	26	6	4	9.9349e-100	P51884:LUM	0.970217	0.928382	0.534684	0.61358	0.9493	0.574132	1338	P51884:LUM	>H/L	0.014	-1.653	YES
P62249	RPS16	40S ribosomal protein S16	146	16.435	3	21.9	3	2	5.4092e-07	P62249:RPS16	0.480526	0.432232	0.235105	0.177649	0.456379	0.206377	1400	P62249:RPS16	>H/L	0.022	-2.212	YES
P62333	PSMC6	26S protease regulatory subunit 10B	389	44.1451	8	29	8	6	6.077e-44	P62333:PSMC6	0.408996	0.454404	0.245404	0.261347	0.4317	0.253375	1406	P62333:PSMC6	>H/L	0.018	-1.704	YES
P62424	RPL7A	60S ribosomal protein L7a	266	29.977	2	11.7	2	2	1.3572e-15	P62424:RPL7A	0.257441	0.228162	0.074767	0.0951413	0.242802	0.0849542	1407	P62424:RPL7A	>H/L	0.012	-2.858	YES
P62873	GNB1	Guanine nucleotide-binding protein G(I)/G(S)/G(T) subunit beta-1	340	37.353	4	21.2	4	3	3.7875e-74	P62873:GNB1	0.143929	0.124519	0.21746	0.260653	0.134224	0.239056	1414	P62873:GNB1	>H/L	0.047	1.782	YES
P68871	HBB	Hemoglobin subunit beta	147	15.9883	11	88.4	11	9	3.8024e-266	P68871:HBB	49.7578	50.8288	86.6765	88.802	50.2933	87.7392	1432	P68871:HBB	>H/L	0.001	1.745	YES
P69891	HBG1	Hemoglobin subunit gamma-1	147	16.1303	17	96.6	17	16	0	P69891:HBG1	23.0253	20.905	41.0827	38.1636	21.9652	39.6231	1433	P69891:HBG1	>H/L	0.01	1.804	YES
P69905	HBA1	Hemoglobin subunit alpha	142	15.2479	9	82.4	9	7	1.8929e-220	P69905:HBA1	93.2188	120.011	201.008	216.717	106.615	208.863	1435	P69905:HBA1	>H/L	0.022	1.959	YES
P80421		Ig heavy chain V-I region DOT	120	13.2635	1	9.2	1	1	0.01842	P80421:	1.64763	1.56195	0.996569	0.907771	1.60479	0.95217	1437	P80421:	>H/L	0.009	-1.685	YES
P80723	BASP1	Brain acid soluble protein 1	227	22.68	4	35.7	4	2	1.4934e-45	P80723:BASP1	4.38434	3.85737	2.49928	2.34314	4.12086	2.42121	1438	P80723:BASP1	>H/L	0.025	-1.702	YES
P98179	RBM3	Putative RNA-binding protein 3	157	17.16	1	11.5	1	1	0.0068285	P98179:RBM3	0.150926	0.176713	0.0877129	0.0812712	0.16382	0.0844921	1444	P98179:RBM3	>H/L	0.027	-1.938	YES
Q00610	CLTC	Clathrin heavy chain 1	1675	191.493	39	35.4	37	28	0	Q00610:CLTC	6.38504	6.08636	3.91989	3.63586	6.2357	3.77788	1448	Q00610:CLTC	>H/L	0.007	-1.651	YES
Q01082	SPTBN1	Spectrin beta chain, non-erythrocytic 1	2364	274.439	8	5.8	6	7	6.0089e-36	Q01082:SPTBN1	0.424782	0.429078	0.282692	0.197578	0.42693	0.240135	1453	Q01082:SPTBN1	>H/L	0.048	-1.778	YES
Q06830	PRDX1	Peroxiredoxin-1	199	22.0963	10	52.8	9	9	1.5611e-45	Q06830:PRDX1	3.81015	4.06802	2.33822	2.84857	3.93908	2.59339	1471	Q06830:PRDX1	>H/L	0.042	-1.519	YES
Q07065	CKAP4	Cytoskeleton-associated protein 4	602	65.9827	15	33.4	13	15	8.5528e-212	Q07065:CKAP4	4.53919	5.19482	2.57134	3.14317	4.86701	2.85726	1473	Q07065:CKAP4	>H/L	0.044	-1.703	YES
Q13057-2	COASY	Isoform 2 of Bifunctional coenzyme A synthase	593	65.2986	2	4.7	2	1	1.9019e-07	Q13057-2:COASY	0.0151788	0.0142671	0.00518891	0.00321192	0.0147229	0.00420041	1489	Q13057-2:COASY	>H/L	0.011	-3.512	YES
Q13162	PRDX4	Peroxiredoxin-4	271	30.5208	8	43.2	7	6	3.4545e-91	Q13162:PRDX4	1.73346	2.06353	0.697286	0.973139	1.8985	0.835213	1491	Q13162:PRDX4	>H/L	0.039	-2.273	YES
Q13641	TPBG	Trophoblast glycoprotein	420	46.0028	5	13.6	5	4	3.5011e-34	Q13641:TPBG	0.400193	0.306422	0.1251	0.0922743	0.353308	0.108687	1508	Q13641:TPBG	>H/L	0.039	-3.25	YES
Q14213	EBI3	Interleukin-27 subunit beta	229	25.38	1	5.2	1	1	0.0014405	Q14213:EBI3	0.11607	0.121911	0.0625803	0.0657637	0.118991	0.064172	1514	Q14213:EBI3	>H/L	0.004	-1.854	YES
Q14554	PDIA5	Protein disulfide-isomerase A5	519	59.5561	7	24.9	7	5	2.9759e-47	Q14554:PDIA5	0.854284	0.808786	0.398184	0.387733	0.831535	0.392958	1518	Q14554:PDIA5	>H/L	0.003	-2.116	YES
Q15075	EEA1	Early endosome antigen 1	1411	162.367	6	6.3	5	4	6.6533e-22	Q15075:EEA1	0.329142	0.323509	0.2087	0.204261	0.326326	0.20648	1525	Q15075:EEA1	>H/L	0.001	-1.58	YES
Q15149	PLEC	Plectin	4684	531.466	16	5.6	11	9	4.3867e-113	Q15149:PLEC	0.566809	0.515325	0.207902	0.30615	0.541067	0.257026	1526	Q15149:PLEC	>H/L	0.036	-2.105	YES
Q15413	RYR3	Ryanodine receptor 3	4870	551.688	3	0.9	2	2	0.0014916	Q15413:RYR3	0.0157253	0.0702204	0.181093	0.225445	0.0429728	0.203269	1531	Q15413:RYR3	>H/L	0.045	4.732	YES
Q9H299	SH3BGRL3	SH3 domain-binding glutamic acid-rich-like protein 3	93	10.4313	1	20.4	1	1	0.00091772	Q9H299:SH3BGRL3	0.251066	0.311549	0.103869	0.142511	0.281308	0.12319	1565	Q9H299:SH3BGRL3	>H/L	0.048	-2.283	YES
Q5TDH0-3	DDI2	Isoform 3 of Protein DDI1 homolog 2	419	46.5416	2	10	1	1	3.6615e-05	Q5TDH0-3:DDI2	0.0595721	0.0476854	0.0196649	0.020572	0.0536288	0.0201184	1572	Q5TDH0-3:DDI2	>H/L	0.03	-2.663	YES
Q6NZI2	PTRF	Polymerase I and transcript release factor	390	43.4498	5	18.2	4	5	7.7353e-119	Q6NZI2:PTRF	1.26658	1.3152	0.62744	0.712365	1.29089	0.669903	1585	Q6NZI2:PTRF	>H/L	0.006	-1.927	YES
Q6Q4G3	AQPEP	Aminopeptidase Q	990	113.211	7	9.8	7	4	8.0573e-71	Q6Q4G3:AQPEP	0.274835	0.252113	0.0900408	0.0635618	0.263474	0.0768013	1589	Q6Q4G3:AQPEP	>H/L	0.009	-3.43	YES
Q70J99-3	UNC13D	Isoform 3 of Protein unc-13 homolog D	1142	128.739	1	1.2	1	1	5.6572e-05	Q70J99-3:UNC13D	0.0297248	0.0304444	0.0176026	0.0166499	0.0300846	0.0171263	1595	Q70J99-3:UNC13D	>H/L	0.002	-1.757	YES
Q7Z7H5	TMED4	Transmembrane emp24 domain-containing protein 4	227	25.9263	2	12.3	2	2	4.4588e-18	Q7Z7H5:TMED4	0.0555927	0.0610525	0.0270953	0.0338541	0.0583226	0.0304747	1602	Q7Z7H5:TMED4	>H/L	0.024	-1.913	YES
Q92973	TNPO1	Transportin-1	898	102.289	6	9.5	5	5	5.6842e-19	Q92973:TNPO1	0.487017	0.435937	0.282387	0.256403	0.461477	0.269395	1663	Q92973:TNPO1	>H/L	0.022	-1.713	YES
Q96HE7	ERO1L	ERO1-like protein alpha	468	54.3581	9	31.2	8	7	1.0745e-54	Q96HE7:ERO1L	0.689651	0.615563	0.323385	0.340153	0.652607	0.331769	1684	Q96HE7:ERO1L	>H/L	0.014	-1.967	YES
Q99856	ARID3A	AT-rich interactive domain-containing protein 3A	593	62.85	1	4.9	1	1	7.6744e-35	Q99856:ARID3A	0.0175214	0.0178702	0.010122	0.00788693	0.0176958	0.00900446	1705	Q99856:ARID3A	>H/L	0.016	-1.967	YES
Q9BWM7	SFXN3	Sideroflexin-3	325	35.9557	9	43.4	8	7	1.0413e-46	Q9BWM7:SFXN3	0.673414	0.601971	0.457501	0.386312	0.637692	0.421906	1724	Q9BWM7:SFXN3	>H/L	0.05	-1.511	YES
Q9BXP8	PAPPA2	Pappalysin-2	1791	198.411	11	12.9	10	9	2.1893e-114	Q9BXP8:PAPPA2	1.01686	1.1205	0.268691	0.280964	1.06868	0.274828	1726	Q9BXP8:PAPPA2	>H/L	0.004	-3.888	YES
Q9H116	GZF1	GDNF-inducible zinc finger protein 1	711	80.4406	1	1.7	1	1	0.028041	Q9H116:GZF1	4.67216	5.31231	0.0438844	0.136382	4.99224	0.0901333	1733	Q9H116:GZF1	>H/L	0.004	-55.377	YES
Q9H3N1	TMX1	Thioredoxin-related transmembrane protein 1	280	31.7708	1	4.6	1	1	2.4254e-06	Q9H3N1:TMX1	0.0979246	0.0803958	0.0092122	0.0122671	0.0891602	0.0107397	1736	Q9H3N1:TMX1	>H/L	0.013	-8.293	YES
Q9H4M9	EHD1	EH domain-containing protein 1	534	60.5887	15	42.1	12	10	7.3569e-121	Q9H4M9:EHD1	1.13218	1.33718	0.679954	0.595995	1.23468	0.637975	1742	Q9H4M9:EHD1	>H/L	0.033	-1.935	YES
Q9H7M9	C10orf54	Platelet receptor Gi24	311	33.887	1	11.3	1	1	0.00010317	Q9H7M9:C10orf54	0.0100688	0.00855124	0.0174422	0.0213155	0.00931001	0.0193789	1745	Q9H7M9:C10orf54	>H/L	0.041	2.07	YES
Q9NR45	NANS	Sialic acid synthase	359	40.2815	4	20.6	4	3	1.4839e-14	Q9NR45:NANS	0.411219	0.405642	0.208453	0.25871	0.40843	0.233581	1758	Q9NR45:NANS	>H/L	0.02	-1.748	YES
Q9NSA0	SLC22A11	Solute carrier family 22 member 11	550	59.9324	2	4.4	2	1	1.6505e-08	Q9NSA0:SLC22A11	0.0982392	0.100264	0.0629661	0.0656044	0.0992515	0.0642852	1763	Q9NSA0:SLC22A11	>H/L	0.002	-1.544	YES
Q9NV70	EXOC1	Exocyst complex component 1	894	101.917	2	2.9	2	1	1.6812e-05	Q9NV70:EXOC1	0.0451621	0.0442518	0.0106378	0.0180586	0.044707	0.0143482	1771	Q9NV70:EXOC1	>H/L	0.015	-3.118	YES
Q9UDW1	UQCR10	Cytochrome b-c1 complex subunit 9	63	7.30383	1	27	1	1	7.1555e-06	Q9UDW1:UQCR10	0.107418	0.101387	0.0536691	0.0519585	0.104403	0.0528138	1794	Q9UDW1:UQCR10	>H/L	0.004	-1.975	YES
Q9UFN0	NIPSNAP3A	Protein NipSnap homolog 3A	247	28.4485	2	13	2	2	2.9572e-09	Q9UFN0:NIPSNAP3A	0.0532864	0.0586228	0.0241176	0.0317286	0.0559546	0.0279231	1795	Q9UFN0:NIPSNAP3A	>H/L	0.026	-2.005	YES
Q9UHG3	PCYOX1	Prenylcysteine oxidase 1	505	56.6037	6	19	4	4	3.69e-25	Q9UHG3:PCYOX1	0.329888	0.332257	0.20341	0.154712	0.331072	0.179061	1798	Q9UHG3:PCYOX1	>H/L	0.025	-1.849	YES
