# Supplementary material for: Comparative Proteome Profile of Human Placenta from Normal and Preeclamptic Pregnancies
Source: PLoS One. 2013 Oct 18;8(10):e78025. doi: 10.1371/journal.pone.0078025 (PMC3799759; doi:10.1371/journal.pone.0078025)
Supplement: Table S3 — GO analysis for the differentially expressed proteins. (XLS) [file pone.0078025.s003.xls]

## Sheet: Go analysis
Go analysis for the differentially expressed proteins.
GO Term	Count	P-Value	Genes
GO:0030155~regulation of cell adhesion	5	0.0679074	TGFBI, TGM2, VTN, THBS1, ENG
GO:0042981~regulation of apoptosis	26	3.1e-06	XRCC5, TMX1, SNCA, PRKDC, PPT1, CALR, PRDX1, ALB, TGM2, CAT, THBS1, MX1, COL18A1,ANXA1, RPS6, ANXA5, PLG, SOD2, SERPINB9, INHBA, UNC13D, KRT18, NUP62, F2, SERPINB2,PDCD6
GO:0015671~oxygen transport	5	9.99e-06	HBZ, HBG1, HBA1, HBB, HBD
GO:0002376~immune system process	22	0.0037722	IGHG1, XRCC5, TMX1, EPB42, HCLS1, SNCA, PRKDC, VTN, BPGM, CALR, PRDX1, ITGB1, SOD2,INHBA, PGM3, UNC13D, ITIH1, ANXA11, HBZ, IGHA1, THBS1, EBI3
GO:0042730~fibrinolysis	3	0.00763336	F2, PLG, ANXA2
GO:0042391~regulation of membrane potential	6	0.0173652	SRI, HEXA, HEXB, SNCA, OLIG2, SOD2
GO:0051049~regulation of transport	11	0.0245302	INHBA, KCNN4, RBP4, UNC13D, PFKL, F2, SNCA, PPT1, CALR, THBS1, PRDX1
GO:0008152~metabolic process	99	0.0273948	RPL18, XRCC5, RBM3, SNCA, CNOT1, DDX17, UQCR10, NANS, APOD, OLIG2, HADH, TWF1,ERP29, PGM3, RPS16, PTRF, F2, TMX1, RBP4, COASY, ME2, DERL1, MME, CTSA, PPT1, LMAN1,CALR, SERPINH1, ACP1, HADHA, HADHB, EIF3A, EIF3H, OSBPL1A, GMPPA, RPL5, RPL7A, ERO1L,FN1, EPB42, GUSB, ARID3A, RPS9, BPGM, RPS6, LAMP1, PSMC6, NDUFV1, CPNE1, SPTBN1,PAPPA2, PDCD6, KIAA0368, HEXA, HEXB, PRDX4, PDIA5, HP, PRDX1, UQCRQ, DDI…
GO:0051047~positive regulation of secretion	5	0.0340291	INHBA, KCNN4, RBP4, UNC13D, SNCA
GO:0042592~homeostatic process	31	9.32e-10	SRI, XRCC5, RBP4, TMX1, DERL1, HEXA, HEXB, SNCA, PRDX4, PRKDC, PDIA5, HP, PPT1, CALR,PRDX1, TGM2, OLIG2, EPB42, HCLS1, BPGM, RPS6, PLG, SOD2, INHBA, KCNN4, GNB1, RYR3, F2,HBZ, CP, SH3BGRL3
GO:0022900~electron transport chain	10	5.22e-06	TMX1, NDUFA5, UQCR10, NDUFV1, SNCA, ERO1L, UQCRQ, ETFB, SOD2, ETFA
GO:0030154~cell differentiation	27	0.0412756	XRCC5, RBP4, PRKDC, PPT1, CALR, ITGB1, BZW2, OLIG2, ERO1L, GPNMB, FN1, COL18A1,CYP11A1, EPB42, HCLS1, ANXA1, CASC5, BPGM, CSRP2, FLNB, PLG, SOD2, INHBA, KRT19, HBZ,PAPPA2, ENG
GO:0048468~cell development	13	0.0578208	COL18A1, RBP4, EPB42, CASC5, PRKDC, BPGM, PPT1, ITGB1, SOD2, KRT19, HBZ, ENG, FN1
GO:0030155~regulation of cell adhesion	5	0.0679074	TGFBI, TGM2, VTN, THBS1, ENG
